# Supplementary material for: Application of Behaviour Change Techniques in Promoting Physical Activity Among Adults with Chronic Conditions: An Umbrella Review
Source: Behav Sci (Basel). 2025 Oct 24;15(11):1448. doi: 10.3390/bs15111448 (PMC12649445; doi:10.3390/bs15111448)
Supplement: Supplementary file 1 [file behavsci-15-01448-s001.zip]

Archive with 5 entries (5 files):
- .DS_Store
- Supplemental material S2 Quality Appraisal.pdf
- Supplementary Material S1 Searching Strategies.pdf
- Supplementary Material S4 Overlap Matirx.pdf
- Supplimental Material  S3 Characteristis of Included Studies.pdf
